# Supplementary material for: Degradation-Aware Deep Learning Framework for Sparse-View CT Reconstruction
Source: Tomography. 2021 Dec 9;7(4):932–49. doi: 10.3390/tomography7040077 (PMC8704775; doi:10.3390/tomography7040077)
Supplement: Supplementary file 1 [file tomography-07-00077-s001.zip]

Archive with 1 entries (1 files):
- tomography-1449973-supplementary.pdf
